# Supplementary material for: Interaural asymmetry of dynamic range: Abnormal fusion, bilateral interference, and shifts in attention
Source: Front Neurosci. 2023 Jan 9;16:1018190. doi: 10.3389/fnins.2022.1018190 (PMC9869277; doi:10.3389/fnins.2022.1018190)
Supplement: Supplementary file 2 [file Data_Sheet_1.zip]

Archive with 16 entries (15 files):
- Code and Data to Replicate Analysis/
- Code and Data to Replicate Analysis/.Rhistory
- Code and Data to Replicate Analysis/.DS_Store
- __MACOSX/Code and Data to Replicate Analysis/._.DS_Store
- Code and Data to Replicate Analysis/Andersonetal2022AnalysisReplication.R
- __MACOSX/Code and Data to Replicate Analysis/._Andersonetal2022AnalysisReplication.R
- Code and Data to Replicate Analysis/Sec32_AdvantageAsymmetric.csv
- __MACOSX/Code and Data to Replicate Analysis/._Sec32_AdvantageAsymmetric.csv
- Code and Data to Replicate Analysis/Sec32_AdvantageSymmetric.csv
- __MACOSX/Code and Data to Replicate Analysis/._Sec32_AdvantageSymmetric.csv
- Code and Data to Replicate Analysis/Sec32_DifferentVowel.csv
- __MACOSX/Code and Data to Replicate Analysis/._Sec32_DifferentVowel.csv
- Code and Data to Replicate Analysis/Sec31_SameWord.csv
- __MACOSX/Code and Data to Replicate Analysis/._Sec31_SameWord.csv
- Code and Data to Replicate Analysis/Sec33_FusionTrials.csv
- __MACOSX/Code and Data to Replicate Analysis/._Sec33_FusionTrials.csv
