# Supplementary material for: Interaural asymmetry of dynamic range: Abnormal fusion, bilateral interference, and shifts in attention
Source: Front Neurosci. 2023 Jan 9;16:1018190. doi: 10.3389/fnins.2022.1018190 (PMC9869277; doi:10.3389/fnins.2022.1018190)
Supplement: Supplementary file 2 [file Data_Sheet_1.zip › Code and Data to Replicate Analysis/Andersonetal2022AnalysisReplication.R]

# This script reproduces the analysis included in the manuscript. 
# Extensive documentation is provided below. Version numbers for 
# all software are provided in the manuscript. For questions 
# regarding the meaning of particular variables, please see the 
# documentation in this code.
# 
# Manuscript title: Interaural asymmetry of temporal fidelity: 
# Abnormal fusion, bilateral interference, and shifts in attention
# 
# Script written by Sean R. Anderson - sean.hearing@gmail.com

# First you will need to set the working directory to the folder 
# in which the data and this script are stored. This can be 
# completed using the `setwd()` function, or is using RStudio, 
# by selecting Session > Set Working Directory > To Source File Location
# in the menu bar. 

# Clear workspace
rm(list=ls())

# If the packages below are not installed on your machine, you 
# will need to use the code `install.packages('packagename')` to 
# install them from CRAN.

# Load dependencies
library(lme4) # Used for mixed-effects regression
library(lmerTest) # Used to estimate degrees of freedom
library(emmeans) # Used for post-hoc tests/contrasts
library(car) # Used for model diagnostics and ANOVAs
library(optimx) # Used for additional optimization algorithms

# =======================================================
# SAME WORD TRIALS - SECTION 3.1
# =======================================================
# Identification Accuracy
# -------------------------------------------------------
# Load data set
dat <- read.csv('Sec31_SameWord.csv')

# Create generalized linear (i.e., logit) mixed-model
  # Note: Model residuals exhibit substantial deviations from normality. 
    # Can confirm that this is due to one outlying data point (from ONH03 
    # in unprocessed condition) below.
mmod1 <- glmer(X.Correct.1WordCorrect ~ Group * Condition + (1|ID),
               family = binomial(link = 'logit'),
               weights = n,
               control = glmerControl(optimizer ='optimx', 
                                      optCtrl=list(method='nlminb')),
               data=dat)
# Print ANOVA (Wald test) for comparison with next model
Anova(mmod1)
# Evidence of lack of normally distributed residuals
shapiro.test(resid(mmod1))

# Repeat analysis removing this data point and model residuals are normal.
subs <- dat[dat$ID != 'ONH03' | dat$Condition != 'Unprocessed',]
mmod1 <- glmer(X.Correct.1WordCorrect ~ Group * Condition + (1|ID),
               family = binomial(link = 'logit'),
               weights = n,
               control = glmerControl(optimizer ='optimx', 
                                      optCtrl=list(method='nlminb')),
               data=subs)
# Print ANOVA (Wald test)
Anova(mmod1)
# Print paired comparisons
emmeans(mmod1,pairwise~Group*Condition)

# Model diagnostics
  # Residuals are normally distributed
qqnorm(resid(mmod1))
qqline(resid(mmod1))
shapiro.test(resid(mmod1))
  # Residuals are ~homoskedastic
plot(mmod1, resid(.) ~ fitted(.),
     type = c("p", "smooth"),
     xlab = 'Fitted Value',
     ylab = 'Residual')

# -------------------------------------------------------
# One word responses
# -------------------------------------------------------

# Need alternative optimization algorithm or model fails to converge
mmod2 <- glmer(X.Fused ~ Group * Condition + (1|ID),
               family = binomial(link = 'logit'),
               weights = n,
               control = glmerControl(optimizer ='optimx', 
                                      optCtrl=list(method='nlminb')),
               data=dat)
# Print ANOVA (Wald test)
Anova(mmod2)
# Print paired comparisons
emmeans(mmod2,pairwise~Group*Condition)

# Model diagnostics
  # Residuals are normally distributed
qqnorm(resid(mmod2))
qqline(resid(mmod2))
shapiro.test(resid(mmod2))
  # Residuals are ~homoskedastic
plot(mmod2, resid(.) ~ fitted(.),
     type = c("p", "smooth"),
     xlab = 'Fitted Value',
     ylab = 'Residual')

# =======================================================
# DIFFERENT WORD TRIALS - SECTION 3.2
# =======================================================
# Identification Accuracy
# -------------------------------------------------------
# Load data set
dat <- read.csv('Sec32_DifferentVowel.csv')

# Create generalized linear (i.e., logit) mixed-model
mmod1 <- glmer(X.Correct.AtLeastOne ~ Group * Condition + (1|ID),
               family = binomial(link = 'logit'),
               weights = n,
               control = glmerControl(optimizer ='optimx', 
                                      optCtrl=list(method='nlminb')),
     data=dat)
# Print ANOVA (Wald test)
Anova(mmod1)
# Print paired comparisons
emmeans(mmod1,pairwise~Group*Condition)

# Model diagnostics
  # Residuals are normally distributed
qqnorm(resid(mmod1))
qqline(resid(mmod1))
shapiro.test(resid(mmod1))
  # Residuals are ~homoskedastic
plot(mmod1, resid(.) ~ fitted(.),
     type = c("p", "smooth"),
     xlab = 'Fitted Value',
     ylab = 'Residual')

# -------------------------------------------------------
# Two word responses
# -------------------------------------------------------
# Create generalized linear (i.e., logit) mixed-model
  # Note: Need alternative optimization algorithm or model fails to converge
mmod2 <- glmer(X.Segregated ~ Group * Condition + (1|ID),
               family = binomial(link = 'logit'),
               weights = n,
               control = glmerControl(optimizer ='optimx', 
                                      optCtrl=list(method='nlminb')),
      data=dat)
# Print ANOVA (Wald test)
Anova(mmod2)
# Print paired comparisons
emmeans(mmod2,pairwise~Group*Condition)

# Model diagnostics
  # Residuals are ~normally distributed
qqnorm(resid(mmod2))
qqline(resid(mmod2))
  # Note: This falls just below threshold for signficance.
shapiro.test(resid(mmod2))
  # Residuals are homoskedastic
plot(mmod2, resid(.) ~ fitted(.),
     type = c("p", "smooth"),
     xlab = 'Fitted Value',
     ylab = 'Residual')

# -------------------------------------------------------
# Ear advantage
# -------------------------------------------------------
# Load data set
dat <- read.csv('Sec32_AdvantageSymmetric.csv')

# Create generalized linear (i.e., logit) mixed-model
mmod3 <- glmer(Proportion ~ Group * Ear * Condition + (1|ID),
               family = binomial(link = 'logit'),
               weights = n,
               control = glmerControl(optimizer ='optimx', 
                                      optCtrl=list(method='nlminb')),
               data=dat)
# Print ANOVA (Wald test)
Anova(mmod3)
# Print paired comparisons
emmeans(mmod3,pairwise~Group*Condition)

# Model diagnostics
  # Residuals are ~normally distributed
qqnorm(resid(mmod3))
qqline(resid(mmod3))
shapiro.test(resid(mmod3))
  # Some curvilinearity in residuals
plot(mmod3, resid(.) ~ fitted(.),
     type = c("p", "smooth"),
     xlab = 'Fitted Value',
     ylab = 'Residual')

# Load data set
dat <- read.csv('Sec32_AdvantageAsymmetric.csv')
# Recode condition as factor
dat$Condition <- as.factor(dat$Condition)

# Create generalized linear (i.e., logit) mixed-model
mmod4 <- glmer(Proportion ~ Group *  Ear * Condition + (1|ID),
               family = binomial(link = 'logit'),
               weights = n,
               control = glmerControl(optimizer ='optimx', 
                                      optCtrl=list(method='nlminb')),
               data=dat)
# Print ANOVA (Wald test)
Anova(mmod4)
# Print paired comparisons
emmeans(mmod4,pairwise~Group*Ear)
emmeans(mmod4,pairwise~Ear*Condition)

# Model diagnostics
  # Residuals are normally distributed
qqnorm(resid(mmod4))
qqline(resid(mmod4))
shapiro.test(resid(mmod4))
  # Some trend in residuals
plot(mmod4, resid(.) ~ fitted(.),
     type = c("p", "smooth"),
     xlab = 'Fitted Value',
     ylab = 'Residual')

# =======================================================
# PHONOLOGICAL FUSION - SECTION 3.3
# =======================================================
# Prop ideal responses
# -------------------------------------------------------
# Load data set
dat <- read.csv('Sec33_FusionTrials.csv')

# Recode vocoder conditions so that they are represented the same 
  # way for left/right better ear
dat$Condition.incl.ear <- dat$Condition
dat$Condition[dat$Condition == '4060'] <- '6040'
dat$Condition[dat$Condition == '40100'] <- '10040'
dat$Condition[dat$Condition == '60100'] <- '10060'

# Create generalized linear (i.e., cauchit) mixed-model 
  # Note: Cauchit used based upon pattern in residuals
mmod1 <- glmer(X.Ideal ~ Group * Condition + (1|ID),
               family = binomial(link = 'cauchit'),
               weights = n,
               control = glmerControl(optimizer ='optimx', 
                                      optCtrl=list(method='nlminb')),
                   data = dat)
# Print ANOVA (Wald test)
Anova(mmod1)
# Print paired comparisons
emmeans(mmod1,pairwise ~ Group*Condition)

# Model diagnostics
  # Residuals are normally distributed
qqnorm(resid(mmod1))
qqline(resid(mmod1))
shapiro.test(resid(mmod1))
  # Slight overestimation at lowest values
plot(mmod1, resid(.) ~ fitted(.),
     type = c("p", "smooth"),
     xlab = 'Fitted Value',
     ylab = 'Residual')

# Create generalized linear (i.e., logit) mixed-model 
  # Note: Random effect of vocoder condition added based upon residuals
  # Note 2: Newer versions of R/lme4 giving singularity error, but 
    # parameter estimates are very close to those in manuscript. This 
    # results because of the increased complexity of adding a random 
    # effect of vocoder condition. 
mmod2 <- glmer(X.Interference ~ Group * Condition + (Condition|ID),
              family = binomial(link = 'logit'),
              weights = n,
              control = glmerControl(optimizer ='optimx', 
                                     optCtrl=list(method='nlminb')),
                 data = dat)

# Print ANOVA (Wald test)
Anova(mmod2)
# Print paired comparisons
emmeans(mmod2, pairwise ~ Condition)

# Model diagnostics
  # Residuals are normally distributed
qqnorm(resid(mmod2))
qqline(resid(mmod2))
shapiro.test(resid(mmod2))
  # Upward trend in residuals
plot(mmod2, resid(.) ~ fitted(.),
     type = c("p", "smooth"),
     xlab = 'Fitted Value',
     ylab = 'Residual')

# -------------------------------------------------------
# Ear bias
# -------------------------------------------------------

# Recode as left/right ear better/worse ear according to dynamic range
dat$WorseEarCorrect <- vector(length = length(dat$X.RightCorrect))
dat$BetterEarCorrect <- vector(length = length(dat$X.RightCorrect))

  # Not an elegant solution, but allows the user to confirm these are 
    # entered correctly
dat$WorseEarCorrect[dat$Condition.incl.ear == '4060'] <- 
  dat$X.LeftCorrect[dat$Condition.incl.ear == '4060']
dat$WorseEarCorrect[dat$Condition.incl.ear == '40100'] <- 
  dat$X.LeftCorrect[dat$Condition.incl.ear == '40100']
dat$WorseEarCorrect[dat$Condition.incl.ear == '60100'] <- 
  dat$X.LeftCorrect[dat$Condition.incl.ear == '60100']
dat$WorseEarCorrect[dat$Condition.incl.ear == '6040'] <- 
  dat$X.RightCorrect[dat$Condition.incl.ear == '6040']
dat$WorseEarCorrect[dat$Condition.incl.ear == '10040'] <- 
  dat$X.RightCorrect[dat$Condition.incl.ear == '10040']
dat$WorseEarCorrect[dat$Condition.incl.ear == '10060'] <- 
  dat$X.RightCorrect[dat$Condition.incl.ear == '10060']

dat$BetterEarCorrect[dat$Condition.incl.ear == '6040'] <- 
  dat$X.LeftCorrect[dat$Condition.incl.ear == '6040']
dat$BetterEarCorrect[dat$Condition.incl.ear == '10040'] <- 
  dat$X.LeftCorrect[dat$Condition.incl.ear == '10040']
dat$BetterEarCorrect[dat$Condition.incl.ear == '10060'] <- 
  dat$X.LeftCorrect[dat$Condition.incl.ear == '10060']
dat$BetterEarCorrect[dat$Condition.incl.ear == '4060'] <- 
  dat$X.RightCorrect[dat$Condition.incl.ear == '4060']
dat$BetterEarCorrect[dat$Condition.incl.ear == '40100'] <- 
  dat$X.RightCorrect[dat$Condition.incl.ear == '40100']
dat$BetterEarCorrect[dat$Condition.incl.ear == '60100'] <- 
  dat$X.RightCorrect[dat$Condition.incl.ear == '60100']

# Extract ear as factor; recode worse/better for symmetric
dat.bias <- rbind(data.frame(ID = dat$ID,
                             Group = dat$Group,
                             Condition = dat$Condition,
                             PropBiasSym = dat$X.LeftCorrect,
                             PropBiasAsym = dat$WorseEarCorrect,
                             AsymEar = rep('Worse',length(dat$ID)),
                             SymEar = rep('L',length(dat$ID)),
                             n = dat$n),
                  data.frame(ID = dat$ID,
                             Group = dat$Group,
                             Condition = dat$Condition,
                             PropBiasSym = dat$X.RightCorrect,
                             PropBiasAsym = dat$BetterEarCorrect,
                             AsymEar = rep('Better',length(dat$ID)),
                             SymEar = rep('R',length(dat$ID)),
                             n = dat$n))

# Create generalized linear (i.e., logit) mixed-model
mmod3 <- glmer(PropBiasSym ~ Condition * Group * SymEar + (1|ID),
               family = binomial(link = 'logit'),
               weights = n,
               control = glmerControl(optimizer ='optimx', 
                                      optCtrl=list(method='nlminb')),
               dat = dat.bias[dat.bias$Condition %in% c('Unprocessed','100100','6060','4040'),])
# Print ANOVA (Wald test)
Anova(mmod3)
# Print paired comparisons
emmeans(mmod3,pairwise~Condition*Group)
emmeans(mmod3,pairwise~Condition*SymEar)

# Model diagnostics
  # Residuals are normally distributed
qqnorm(resid(mmod3))
qqline(resid(mmod3))
shapiro.test(resid(mmod3))
  # Residuals are homoskedastic
plot(mmod3, resid(.) ~ fitted(.),
     type = c("p", "smooth"),
     xlab = 'Fitted Value',
     ylab = 'Residual')

# Create generalized linear (i.e., logit) mixed-model
mmod4 <- glmer(PropBiasAsym ~ Condition * AsymEar * Group + (1|ID),
               family = binomial(link = 'logit'),
               weights = n,
               control = glmerControl(optimizer ='optimx', 
                                      optCtrl=list(method='nlminb')),
               dat = dat.bias[dat.bias$Condition %in% c('6040','10040','10060'),])
# Print ANOVA (Wald test)
Anova(mmod4)
# Print paired comparisons
emmeans(mmod4, pairwise ~ AsymEar * Condition)

# Model diagnostics
  # Residuals are normally distributed
qqnorm(resid(mmod4))
qqline(resid(mmod4))
shapiro.test(resid(mmod4))
  # Residuals are homoskedastic
plot(mmod4, resid(.) ~ fitted(.),
     type = c("p", "smooth"),
     xlab = 'Fitted Value',
     ylab = 'Residual')
