# Supplementary material for: Interaural asymmetry of dynamic range: Abnormal fusion, bilateral interference, and shifts in attention
Source: Front Neurosci. 2023 Jan 9;16:1018190. doi: 10.3389/fnins.2022.1018190 (PMC9869277; doi:10.3389/fnins.2022.1018190)
Supplement: Supplementary file 2 [file Data_Sheet_1.zip › Code and Data to Replicate Analysis/Sec32_AdvantageAsymmetric.csv]

ID	Group	Condition	BetterDREar	Ear	Proportion	n
ONH01	ONH	6040	L	Better	0.32	150
ONH01	ONH	10040	L	Better	0.473	150
ONH01	ONH	10060	L	Better	0.247	150
ONH02	ONH	6040	L	Better	0.193	150
ONH02	ONH	10040	L	Better	0.267	150
ONH02	ONH	10060	L	Better	0.073	150
ONH03	ONH	6040	L	Better	0.167	150
ONH03	ONH	10040	L	Better	0.153	150
ONH03	ONH	10060	L	Better	0.147	150
ONH04	ONH	6040	L	Better	0.327	150
ONH04	ONH	10040	L	Better	0.327	150
ONH04	ONH	10060	L	Better	0.227	150
ONH05	ONH	6040	L	Better	0.467	150
ONH05	ONH	10040	L	Better	0.547	150
ONH05	ONH	10060	L	Better	0.267	150
ONH06	ONH	6040	R	Better	0.393	150
ONH06	ONH	10040	R	Better	0.26	150
ONH06	ONH	10060	R	Better	0.107	150
ONH07	ONH	6040	R	Better	0.127	150
ONH07	ONH	10040	R	Better	0.107	150
ONH07	ONH	10060	R	Better	0.06	150
ONH08	ONH	6040	R	Better	0.6	150
ONH08	ONH	10040	R	Better	0.54	150
ONH08	ONH	10060	R	Better	0.207	150
ONH09	ONH	6040	R	Better	0.22	150
ONH09	ONH	10040	R	Better	0.12	150
ONH09	ONH	10060	R	Better	0.04	150
ONH10	ONH	6040	R	Better	0.333	141
ONH10	ONH	10040	R	Better	0.352	142
ONH10	ONH	10060	R	Better	0.188	144
YNH01	YNH	6040	L	Better	0.1	150
YNH01	YNH	10040	L	Better	0.04	150
YNH01	YNH	10060	L	Better	0.013	150
YNH02	YNH	6040	L	Better	0.147	150
YNH02	YNH	10040	L	Better	0.107	150
YNH02	YNH	10060	L	Better	0.047	150
YNH03	YNH	6040	L	Better	0.073	150
YNH03	YNH	10040	L	Better	0.08	150
YNH03	YNH	10060	L	Better	0.04	150
YNH05	YNH	6040	L	Better	0.167	150
YNH05	YNH	10040	L	Better	0.26	150
YNH05	YNH	10060	L	Better	0.113	150
YNH06	YNH	6040	L	Better	0.353	150
YNH06	YNH	10040	L	Better	0.327	150
YNH06	YNH	10060	L	Better	0.2	150
YNH04	YNH	6040	R	Better	0.42	150
YNH04	YNH	10040	R	Better	0.447	150
YNH04	YNH	10060	R	Better	0.207	150
YNH07	YNH	6040	R	Better	0.28	150
YNH07	YNH	10040	R	Better	0.26	150
YNH07	YNH	10060	R	Better	0.133	150
YNH08	YNH	6040	R	Better	0.287	150
YNH08	YNH	10040	R	Better	0.3	150
YNH08	YNH	10060	R	Better	0.12	150
YNH09	YNH	6040	R	Better	0.287	150
YNH09	YNH	10040	R	Better	0.3	150
YNH09	YNH	10060	R	Better	0.12	150
YNH10	YNH	6040	R	Better	0.28	150
YNH10	YNH	10040	R	Better	0.133	150
YNH10	YNH	10060	R	Better	0.073	150
ONH01	ONH	6040	L	Worse	0.24	150
ONH01	ONH	10040	L	Worse	0.16	150
ONH01	ONH	10060	L	Worse	0.18	150
ONH02	ONH	6040	L	Worse	0.18	150
ONH02	ONH	10040	L	Worse	0.053	150
ONH02	ONH	10060	L	Worse	0.073	150
ONH03	ONH	6040	L	Worse	0.173	150
ONH03	ONH	10040	L	Worse	0.127	150
ONH03	ONH	10060	L	Worse	0.147	150
ONH04	ONH	6040	L	Worse	0.22	150
ONH04	ONH	10040	L	Worse	0.04	150
ONH04	ONH	10060	L	Worse	0.047	150
ONH05	ONH	6040	L	Worse	0.2	150
ONH05	ONH	10040	L	Worse	0.027	150
ONH05	ONH	10060	L	Worse	0.02	150
ONH06	ONH	6040	R	Worse	0.033	150
ONH06	ONH	10040	R	Worse	0.013	150
ONH06	ONH	10060	R	Worse	0.013	150
ONH07	ONH	6040	R	Worse	0.013	150
ONH07	ONH	10040	R	Worse	0.013	150
ONH07	ONH	10060	R	Worse	0.007	150
ONH08	ONH	6040	R	Worse	0.113	150
ONH08	ONH	10040	R	Worse	0	150
ONH08	ONH	10060	R	Worse	0	150
ONH09	ONH	6040	R	Worse	0.027	150
ONH09	ONH	10040	R	Worse	0	150
ONH09	ONH	10060	R	Worse	0.027	150
ONH10	ONH	6040	R	Worse	0.064	141
ONH10	ONH	10040	R	Worse	0	142
ONH10	ONH	10060	R	Worse	0	144
YNH01	YNH	6040	L	Worse	0.033	150
YNH01	YNH	10040	L	Worse	0.007	150
YNH01	YNH	10060	L	Worse	0	150
YNH02	YNH	6040	L	Worse	0.133	150
YNH02	YNH	10040	L	Worse	0.027	150
YNH02	YNH	10060	L	Worse	0.033	150
YNH03	YNH	6040	L	Worse	0.073	150
YNH03	YNH	10040	L	Worse	0.033	150
YNH03	YNH	10060	L	Worse	0.033	150
YNH05	YNH	6040	L	Worse	0.053	150
YNH05	YNH	10040	L	Worse	0.027	150
YNH05	YNH	10060	L	Worse	0.02	150
YNH06	YNH	6040	L	Worse	0.073	150
YNH06	YNH	10040	L	Worse	0.033	150
YNH06	YNH	10060	L	Worse	0.047	150
YNH04	YNH	6040	R	Worse	0.08	150
YNH04	YNH	10040	R	Worse	0.04	150
YNH04	YNH	10060	R	Worse	0.06	150
YNH07	YNH	6040	R	Worse	0.007	150
YNH07	YNH	10040	R	Worse	0	150
YNH07	YNH	10060	R	Worse	0.02	150
YNH08	YNH	6040	R	Worse	0.06	150
YNH08	YNH	10040	R	Worse	0	150
YNH08	YNH	10060	R	Worse	0.013	150
YNH09	YNH	6040	R	Worse	0.06	150
YNH09	YNH	10040	R	Worse	0	150
YNH09	YNH	10060	R	Worse	0.013	150
YNH10	YNH	6040	R	Worse	0.06	150
YNH10	YNH	10040	R	Worse	0.007	150
YNH10	YNH	10060	R	Worse	0.007	150
