# Supplementary material for: Interaural asymmetry of dynamic range: Abnormal fusion, bilateral interference, and shifts in attention
Source: Front Neurosci. 2023 Jan 9;16:1018190. doi: 10.3389/fnins.2022.1018190 (PMC9869277; doi:10.3389/fnins.2022.1018190)
Supplement: Supplementary file 2 [file Data_Sheet_1.zip › Code and Data to Replicate Analysis/Sec32_AdvantageSymmetric.csv]

ID	Group	Condition	Ear	Proportion	n
ONH01	ONH	4040	Left	0.307	150
ONH01	ONH	6060	Left	0.267	150
ONH01	ONH	100100	Left	0.16	150
ONH01	ONH	Unprocessed	Left	0.133	150
ONH02	ONH	4040	Left	0.26	150
ONH02	ONH	6060	Left	0.047	150
ONH02	ONH	100100	Left	0.033	150
ONH02	ONH	Unprocessed	Left	0.007	150
ONH03	ONH	4040	Left	0.2	150
ONH03	ONH	6060	Left	0.113	150
ONH03	ONH	100100	Left	0.087	150
ONH03	ONH	Unprocessed	Left	0.107	150
ONH04	ONH	4040	Left	0.233	150
ONH04	ONH	6060	Left	0.247	150
ONH04	ONH	100100	Left	0.067	150
ONH04	ONH	Unprocessed	Left	0.027	150
ONH05	ONH	4040	Left	0.313	150
ONH05	ONH	6060	Left	0.2	150
ONH05	ONH	100100	Left	0.06	150
ONH05	ONH	Unprocessed	Left	0.02	150
ONH06	ONH	4040	Left	0.113	150
ONH06	ONH	6060	Left	0.067	150
ONH06	ONH	100100	Left	0.02	150
ONH06	ONH	Unprocessed	Left	0	150
ONH07	ONH	4040	Left	0.173	150
ONH07	ONH	6060	Left	0.02	150
ONH07	ONH	100100	Left	0.013	150
ONH07	ONH	Unprocessed	Left	0.007	150
ONH08	ONH	4040	Left	0.487	150
ONH08	ONH	6060	Left	0.14	150
ONH08	ONH	100100	Left	0.013	150
ONH08	ONH	Unprocessed	Left	0	150
ONH09	ONH	4040	Left	0.087	150
ONH09	ONH	6060	Left	0.08	150
ONH09	ONH	100100	Left	0.013	150
ONH09	ONH	Unprocessed	Left	0.02	150
ONH10	ONH	4040	Left	0.179	145
ONH10	ONH	6060	Left	0.035	144
ONH10	ONH	100100	Left	0.021	145
ONH10	ONH	Unprocessed	Left	0.007	143
YNH01	YNH	4040	Left	0.073	150
YNH01	YNH	6060	Left	0.04	150
YNH01	YNH	100100	Left	0	150
YNH01	YNH	Unprocessed	Left	0.007	150
YNH02	YNH	4040	Left	0.16	150
YNH02	YNH	6060	Left	0.093	150
YNH02	YNH	100100	Left	0.007	150
YNH02	YNH	Unprocessed	Left	0	150
YNH03	YNH	4040	Left	0.047	150
YNH03	YNH	6060	Left	0.027	150
YNH03	YNH	100100	Left	0.007	150
YNH03	YNH	Unprocessed	Left	0	150
YNH05	YNH	4040	Left	0.16	150
YNH05	YNH	6060	Left	0.047	150
YNH05	YNH	100100	Left	0.02	150
YNH05	YNH	Unprocessed	Left	0	150
YNH06	YNH	4040	Left	0.24	150
YNH06	YNH	6060	Left	0.113	150
YNH06	YNH	100100	Left	0.033	150
YNH06	YNH	Unprocessed	Left	0.033	150
YNH04	YNH	4040	Left	0.307	150
YNH04	YNH	6060	Left	0.113	150
YNH04	YNH	100100	Left	0.047	150
YNH04	YNH	Unprocessed	Left	0.027	150
YNH07	YNH	4040	Left	0.147	150
YNH07	YNH	6060	Left	0.067	150
YNH07	YNH	100100	Left	0.033	150
YNH07	YNH	Unprocessed	Left	0.02	150
YNH08	YNH	4040	Left	0.08	150
YNH08	YNH	6060	Left	0.047	150
YNH08	YNH	100100	Left	0.007	150
YNH08	YNH	Unprocessed	Left	0.007	150
YNH09	YNH	4040	Left	0.08	150
YNH09	YNH	6060	Left	0.047	150
YNH09	YNH	100100	Left	0.007	150
YNH09	YNH	Unprocessed	Left	0.007	150
YNH10	YNH	4040	Left	0.147	150
YNH10	YNH	6060	Left	0.053	150
YNH10	YNH	100100	Left	0.007	150
YNH10	YNH	Unprocessed	Left	0	150
ONH01	ONH	4040	Right	0.453	150
ONH01	ONH	6060	Right	0.273	150
ONH01	ONH	100100	Right	0.247	150
ONH01	ONH	Unprocessed	Right	0.187	150
ONH02	ONH	4040	Right	0.4	150
ONH02	ONH	6060	Right	0.193	150
ONH02	ONH	100100	Right	0.073	150
ONH02	ONH	Unprocessed	Right	0.02	150
ONH03	ONH	4040	Right	0.28	150
ONH03	ONH	6060	Right	0.193	150
ONH03	ONH	100100	Right	0.2	150
ONH03	ONH	Unprocessed	Right	0.227	150
ONH04	ONH	4040	Right	0.387	150
ONH04	ONH	6060	Right	0.193	150
ONH04	ONH	100100	Right	0.14	150
ONH04	ONH	Unprocessed	Right	0.167	150
ONH05	ONH	4040	Right	0.533	150
ONH05	ONH	6060	Right	0.307	150
ONH05	ONH	100100	Right	0.073	150
ONH05	ONH	Unprocessed	Right	0.02	150
ONH06	ONH	4040	Right	0.373	150
ONH06	ONH	6060	Right	0.16	150
ONH06	ONH	100100	Right	0.02	150
ONH06	ONH	Unprocessed	Right	0.007	150
ONH07	ONH	4040	Right	0.153	150
ONH07	ONH	6060	Right	0.047	150
ONH07	ONH	100100	Right	0.007	150
ONH07	ONH	Unprocessed	Right	0	150
ONH08	ONH	4040	Right	0.373	150
ONH08	ONH	6060	Right	0.16	150
ONH08	ONH	100100	Right	0.013	150
ONH08	ONH	Unprocessed	Right	0.04	150
ONH09	ONH	4040	Right	0.2	150
ONH09	ONH	6060	Right	0.04	150
ONH09	ONH	100100	Right	0.027	150
ONH09	ONH	Unprocessed	Right	0.007	150
ONH10	ONH	4040	Right	0.269	145
ONH10	ONH	6060	Right	0.188	144
ONH10	ONH	100100	Right	0.076	145
ONH10	ONH	Unprocessed	Right	0.056	143
YNH01	YNH	4040	Right	0.153	150
YNH01	YNH	6060	Right	0.073	150
YNH01	YNH	100100	Right	0.013	150
YNH01	YNH	Unprocessed	Right	0.007	150
YNH02	YNH	4040	Right	0.24	150
YNH02	YNH	6060	Right	0.113	150
YNH02	YNH	100100	Right	0.013	150
YNH02	YNH	Unprocessed	Right	0	150
YNH03	YNH	4040	Right	0.187	150
YNH03	YNH	6060	Right	0.053	150
YNH03	YNH	100100	Right	0.033	150
YNH03	YNH	Unprocessed	Right	0.013	150
YNH05	YNH	4040	Right	0.22	150
YNH05	YNH	6060	Right	0.093	150
YNH05	YNH	100100	Right	0.033	150
YNH05	YNH	Unprocessed	Right	0.013	150
YNH06	YNH	4040	Right	0.38	150
YNH06	YNH	6060	Right	0.127	150
YNH06	YNH	100100	Right	0.127	150
YNH06	YNH	Unprocessed	Right	0.047	150
YNH04	YNH	4040	Right	0.32	150
YNH04	YNH	6060	Right	0.213	150
YNH04	YNH	100100	Right	0.113	150
YNH04	YNH	Unprocessed	Right	0.027	150
YNH07	YNH	4040	Right	0.213	150
YNH07	YNH	6060	Right	0.133	150
YNH07	YNH	100100	Right	0.073	150
YNH07	YNH	Unprocessed	Right	0.033	150
YNH08	YNH	4040	Right	0.213	150
YNH08	YNH	6060	Right	0.127	150
YNH08	YNH	100100	Right	0.033	150
YNH08	YNH	Unprocessed	Right	0.02	150
YNH09	YNH	4040	Right	0.213	150
YNH09	YNH	6060	Right	0.127	150
YNH09	YNH	100100	Right	0.033	150
YNH09	YNH	Unprocessed	Right	0.02	150
YNH10	YNH	4040	Right	0.3	150
YNH10	YNH	6060	Right	0.153	150
YNH10	YNH	100100	Right	0.02	150
YNH10	YNH	Unprocessed	Right	0.02	150
