# Supplementary material for: Interaural asymmetry of dynamic range: Abnormal fusion, bilateral interference, and shifts in attention
Source: Front Neurosci. 2023 Jan 9;16:1018190. doi: 10.3389/fnins.2022.1018190 (PMC9869277; doi:10.3389/fnins.2022.1018190)
Supplement: Supplementary file 2 [file Data_Sheet_1.zip › Code and Data to Replicate Analysis/Sec32_DifferentVowel.csv]

ID	Group	Condition	%Correct.AtLeastOne	%Correct.2WordsBothCorrect	%Segregated	n
ONH01	ONH	4040	0.247	0.02	0.233	150
ONH01	ONH	6040	0.507	0.08	0.413	150
ONH01	ONH	6060	0.493	0.153	0.46	150
ONH01	ONH	10040	0.62	0.133	0.38	150
ONH01	ONH	10060	0.64	0.253	0.547	150
ONH01	ONH	100100	0.633	0.327	0.613	150
ONH01	ONH	Unprocessed	0.7	0.393	0.707	150
ONH02	ONH	4040	0.28	0.067	0.367	150
ONH02	ONH	6040	0.6	0.167	0.64	150
ONH02	ONH	6060	0.607	0.28	0.767	150
ONH02	ONH	10040	0.807	0.227	0.693	150
ONH02	ONH	10060	0.793	0.32	0.867	150
ONH02	ONH	100100	0.84	0.52	0.92	150
ONH02	ONH	Unprocessed	0.853	0.613	0.973	150
ONH03	ONH	4040	0.34	0.02	0.533	150
ONH03	ONH	6040	0.487	0.093	0.673	150
ONH03	ONH	6060	0.52	0.16	0.7	150
ONH03	ONH	10040	0.54	0.1	0.72	150
ONH03	ONH	10060	0.547	0.2	0.733	150
ONH03	ONH	100100	0.527	0.147	0.727	150
ONH03	ONH	Unprocessed	0.56	0.227	0.673	150
ONH04	ONH	4040	0.207	0	0.407	150
ONH04	ONH	6040	0.34	0.04	0.567	150
ONH04	ONH	6060	0.38	0.073	0.627	150
ONH04	ONH	10040	0.753	0.093	0.667	150
ONH04	ONH	10060	0.607	0.107	0.773	150
ONH04	ONH	100100	0.667	0.213	0.807	150
ONH04	ONH	Unprocessed	0.713	0.24	0.833	150
ONH05	ONH	4040	0.207	0.02	0.16	150
ONH05	ONH	6040	0.52	0.08	0.353	150
ONH05	ONH	6060	0.567	0.187	0.507	150
ONH05	ONH	10040	0.82	0.127	0.453	150
ONH05	ONH	10060	0.86	0.373	0.727	150
ONH05	ONH	100100	0.887	0.547	0.887	150
ONH05	ONH	Unprocessed	0.96	0.727	0.98	150
ONH06	ONH	4040	0.36	0.053	0.627	150
ONH06	ONH	6040	0.487	0.1	0.7	150
ONH06	ONH	6060	0.68	0.16	0.853	150
ONH06	ONH	10040	0.713	0.18	0.78	150
ONH06	ONH	10060	0.833	0.38	0.913	150
ONH06	ONH	100100	0.88	0.533	0.973	150
ONH06	ONH	Unprocessed	0.9	0.627	0.993	150
ONH07	ONH	4040	0.44	0.047	0.693	150
ONH07	ONH	6040	0.647	0.153	0.86	150
ONH07	ONH	6060	0.773	0.3	0.947	150
ONH07	ONH	10040	0.793	0.253	0.88	150
ONH07	ONH	10060	0.813	0.313	0.933	150
ONH07	ONH	100100	0.887	0.507	0.98	150
ONH07	ONH	Unprocessed	0.913	0.567	0.993	150
ONH08	ONH	4040	0.233	0.013	0.12	150
ONH08	ONH	6040	0.253	0.053	0.287	150
ONH08	ONH	6060	0.707	0.267	0.7	150
ONH08	ONH	10040	0.453	0.14	0.46	150
ONH08	ONH	10060	0.787	0.527	0.793	150
ONH08	ONH	100100	0.96	0.747	0.973	150
ONH08	ONH	Unprocessed	0.92	0.733	0.96	150
ONH09	ONH	4040	0.507	0.067	0.967	150
ONH09	ONH	6040	0.667	0.133	0.993	150
ONH09	ONH	6060	0.707	0.18	0.987	150
ONH09	ONH	10040	0.833	0.187	0.98	150
ONH09	ONH	10060	0.8	0.253	0.987	150
ONH09	ONH	100100	0.873	0.453	0.993	150
ONH09	ONH	Unprocessed	0.927	0.5	0.987	150
ONH10	ONH	4040	0.352	0.021	0.745	145
ONH10	ONH	6040	0.418	0.071	0.688	141
ONH10	ONH	6060	0.549	0.188	0.833	144
ONH10	ONH	10040	0.592	0.127	0.676	142
ONH10	ONH	10060	0.75	0.299	0.833	144
ONH10	ONH	100100	0.834	0.469	0.91	145
ONH10	ONH	Unprocessed	0.867	0.601	0.937	143
YNH01	YNH	4040	0.6	0.147	0.9	150
YNH01	YNH	6040	0.66	0.2	0.927	150
YNH01	YNH	6060	0.747	0.247	0.92	150
YNH01	YNH	10040	0.833	0.187	0.987	150
YNH01	YNH	10060	0.833	0.367	0.993	150
YNH01	YNH	100100	0.947	0.58	0.993	150
YNH01	YNH	Unprocessed	0.953	0.707	0.993	150
YNH02	YNH	4040	0.327	0.067	0.62	150
YNH02	YNH	6040	0.547	0.067	0.733	150
YNH02	YNH	6060	0.633	0.187	0.833	150
YNH02	YNH	10040	0.82	0.193	0.873	150
YNH02	YNH	10060	0.867	0.407	0.92	150
YNH02	YNH	100100	0.96	0.78	0.993	150
YNH02	YNH	Unprocessed	0.98	0.84	1	150
YNH03	YNH	4040	0.4	0.073	0.887	150
YNH03	YNH	6040	0.62	0.14	0.927	150
YNH03	YNH	6060	0.7	0.173	0.933	150
YNH03	YNH	10040	0.833	0.2	0.953	150
YNH03	YNH	10060	0.78	0.287	0.94	150
YNH03	YNH	100100	0.907	0.593	0.967	150
YNH03	YNH	Unprocessed	0.96	0.667	0.987	150
YNH04	YNH	4040	0.36	0.047	0.533	150
YNH04	YNH	6040	0.46	0.093	0.627	150
YNH04	YNH	6060	0.6	0.153	0.787	150
YNH04	YNH	10040	0.553	0.107	0.62	150
YNH04	YNH	10060	0.707	0.307	0.807	150
YNH04	YNH	100100	0.793	0.52	0.887	150
YNH04	YNH	Unprocessed	0.913	0.653	0.967	150
YNH05	YNH	4040	0.473	0.093	0.687	150
YNH05	YNH	6040	0.62	0.093	0.787	150
YNH05	YNH	6060	0.64	0.207	0.88	150
YNH05	YNH	10040	0.78	0.167	0.727	150
YNH05	YNH	10060	0.813	0.293	0.88	150
YNH05	YNH	100100	0.92	0.48	0.953	150
YNH05	YNH	Unprocessed	0.913	0.56	0.993	150
YNH06	YNH	4040	0.32	0.06	0.48	150
YNH06	YNH	6040	0.66	0.1	0.58	150
YNH06	YNH	6060	0.68	0.24	0.78	150
YNH06	YNH	10040	0.833	0.16	0.7	150
YNH06	YNH	10060	0.8	0.307	0.7	150
YNH06	YNH	100100	0.847	0.54	0.787	150
YNH06	YNH	Unprocessed	0.92	0.687	0.873	150
YNH07	YNH	4040	0.433	0.053	0.827	150
YNH07	YNH	6040	0.533	0.1	0.853	150
YNH07	YNH	6060	0.667	0.18	0.9	150
YNH07	YNH	10040	0.767	0.193	0.833	150
YNH07	YNH	10060	0.833	0.327	0.9	150
YNH07	YNH	100100	0.867	0.6	0.927	150
YNH07	YNH	Unprocessed	0.947	0.72	0.967	150
YNH08	YNH	4040	0.3	0.027	0.287	150
YNH08	YNH	6040	0.353	0.047	0.46	150
YNH08	YNH	6060	0.58	0.2	0.62	150
YNH08	YNH	10040	0.467	0.147	0.527	150
YNH08	YNH	10060	0.707	0.353	0.713	150
YNH08	YNH	100100	0.847	0.607	0.847	150
YNH08	YNH	Unprocessed	0.92	0.713	0.927	150
YNH09	YNH	4040	0.38	0.053	0.727	150
YNH09	YNH	6040	0.527	0.127	0.7	150
YNH09	YNH	6060	0.727	0.247	0.86	150
YNH09	YNH	10040	0.68	0.16	0.713	150
YNH09	YNH	10060	0.82	0.387	0.873	150
YNH09	YNH	100100	0.947	0.627	0.973	150
YNH09	YNH	Unprocessed	0.967	0.727	0.993	150
YNH10	YNH	4040	0.487	0.127	0.567	150
YNH10	YNH	6040	0.54	0.14	0.66	150
YNH10	YNH	6060	0.647	0.213	0.793	150
YNH10	YNH	10040	0.807	0.273	0.86	150
YNH10	YNH	10060	0.853	0.293	0.92	150
YNH10	YNH	100100	0.94	0.447	0.973	150
YNH10	YNH	Unprocessed	0.907	0.48	0.98	150
