# Supplementary material for: Interaural asymmetry of dynamic range: Abnormal fusion, bilateral interference, and shifts in attention
Source: Front Neurosci. 2023 Jan 9;16:1018190. doi: 10.3389/fnins.2022.1018190 (PMC9869277; doi:10.3389/fnins.2022.1018190)
Supplement: Supplementary file 2 [file Data_Sheet_1.zip › Code and Data to Replicate Analysis/Sec31_SameWord.csv]

ID	Group	Condition	%Correct.AtLeastOne	%Correct.1WordCorrect	%Fused	n
ONH01	ONH	4040	0.473	0.42	0.913333333	150
ONH01	ONH	6040	0.687	0.627	0.906666667	150
ONH01	ONH	6060	0.767	0.727	0.94	150
ONH01	ONH	10040	0.807	0.647	0.873333333	150
ONH01	ONH	10060	0.887	0.84	0.933333333	150
ONH01	ONH	100100	0.88	0.867	0.98	150
ONH01	ONH	Unprocessed	0.973	0.973	1	150
ONH02	ONH	4040	0.513	0.493	0.96	150
ONH02	ONH	6040	0.68	0.647	0.94	150
ONH02	ONH	6060	0.813	0.793	0.953333333	150
ONH02	ONH	10040	0.9	0.84	0.933333333	150
ONH02	ONH	10060	0.94	0.92	0.966666667	150
ONH02	ONH	100100	0.96	0.96	1	150
ONH02	ONH	Unprocessed	0.973	0.973	0.993333333	150
ONH03	ONH	4040	0.487	0.487	0.986666667	150
ONH03	ONH	6040	0.673	0.673	1	150
ONH03	ONH	6060	0.813	0.813	0.993333333	150
ONH03	ONH	10040	0.78	0.773	0.986666667	150
ONH03	ONH	10060	0.907	0.907	1	150
ONH03	ONH	100100	0.82	0.813	0.993333333	150
ONH03	ONH	Unprocessed	0.88	0.87	0.993333333	150
ONH04	ONH	4040	0.333	0.28	0.86	150
ONH04	ONH	6040	0.473	0.393	0.806666667	150
ONH04	ONH	6060	0.653	0.567	0.866666667	150
ONH04	ONH	10040	0.787	0.627	0.773333333	150
ONH04	ONH	10060	0.807	0.707	0.853333333	150
ONH04	ONH	100100	0.973	0.967	0.993333333	150
ONH04	ONH	Unprocessed	0.993	0.993	1	150
ONH05	ONH	4040	0.513	0.46	0.893333333	150
ONH05	ONH	6040	0.673	0.62	0.906666667	150
ONH05	ONH	6060	0.82	0.74	0.906666667	150
ONH05	ONH	10040	0.92	0.853	0.913333333	150
ONH05	ONH	10060	0.913	0.76	0.826666667	150
ONH05	ONH	100100	0.833	0.887	0.94	150
ONH05	ONH	Unprocessed	1	1	1	150
ONH06	ONH	4040	0.533	0.327	0.626666667	150
ONH06	ONH	6040	0.687	0.493	0.74	150
ONH06	ONH	6060	0.7	0.6	0.826666667	150
ONH06	ONH	10040	0.953	0.74	0.753333333	150
ONH06	ONH	10060	0.94	0.84	0.873333333	150
ONH06	ONH	100100	1	0.973	0.973333333	150
ONH06	ONH	Unprocessed	1	1	1	150
ONH07	ONH	4040	0.493	0.467	0.913333333	150
ONH07	ONH	6040	0.72	0.66	0.913333333	150
ONH07	ONH	6060	0.827	0.787	0.94	150
ONH07	ONH	10040	0.953	0.787	0.806666667	150
ONH07	ONH	10060	0.953	0.927	0.973333333	150
ONH07	ONH	100100	0.967	0.96	0.993333333	150
ONH07	ONH	Unprocessed	0.987	0.987	1	150
ONH08	ONH	4040	0.467	0.447	0.966666667	150
ONH08	ONH	6040	0.707	0.687	0.966666667	150
ONH08	ONH	6060	0.753	0.707	0.933333333	150
ONH08	ONH	10040	0.96	0.907	0.946666667	150
ONH08	ONH	10060	0.96	0.88	0.913333333	150
ONH08	ONH	100100	0.993	0.973	0.98	150
ONH08	ONH	Unprocessed	1	1	1	150
ONH09	ONH	4040	0.66	0.02	0.073333333	150
ONH09	ONH	6040	0.807	0.047	0.066666667	150
ONH09	ONH	6060	0.8	0.113	0.153333333	150
ONH09	ONH	10040	0.927	0.113	0.133333333	150
ONH09	ONH	10060	0.94	0.133	0.16	150
ONH09	ONH	100100	1	0.36	0.36	150
ONH09	ONH	Unprocessed	0.993	0.967	0.973333333	150
ONH10	ONH	4040	0.378	0.238	0.517482517	143
ONH10	ONH	6040	0.62	0.444	0.718309859	142
ONH10	ONH	6060	0.782	0.627	0.809859155	142
ONH10	ONH	10040	0.88	0.803	0.887323944	142
ONH10	ONH	10060	0.895	0.839	0.923076923	143
ONH10	ONH	100100	0.993	0.993	1	143
ONH10	ONH	Unprocessed	1	1	1	143
YNH01	YNH	4040	0.62	0.347	0.573333333	150
YNH01	YNH	6040	0.7	0.553	0.826666667	150
YNH01	YNH	6060	0.76	0.667	0.893333333	150
YNH01	YNH	10040	0.827	0.787	0.946666667	150
YNH01	YNH	10060	0.9	0.86	0.96	150
YNH01	YNH	100100	0.993	0.973	0.98	150
YNH01	YNH	Unprocessed	0.993	0.993	1	150
YNH02	YNH	4040	0.373	0.333	0.906666667	150
YNH02	YNH	6040	0.553	0.487	0.913333333	150
YNH02	YNH	6060	0.68	0.627	0.933333333	150
YNH02	YNH	10040	0.827	0.733	0.9	150
YNH02	YNH	10060	0.847	0.807	0.953333333	150
YNH02	YNH	100100	1	0.993	0.993333333	150
YNH02	YNH	Unprocessed	1	1	1	150
YNH03	YNH	4040	0.42	0.167	0.406666667	150
YNH03	YNH	6040	0.6	0.347	0.6	150
YNH03	YNH	6060	0.707	0.473	0.666666667	150
YNH03	YNH	10040	0.807	0.607	0.74	150
YNH03	YNH	10060	0.793	0.653	0.793333333	150
YNH03	YNH	100100	0.967	0.94	0.96	150
YNH03	YNH	Unprocessed	1	0.987	0.986666667	150
YNH04	YNH	4040	0.467	0.26	0.613333333	150
YNH04	YNH	6040	0.62	0.387	0.62	150
YNH04	YNH	6060	0.72	0.44	0.633333333	150
YNH04	YNH	10040	0.96	0.587	0.606666667	150
YNH04	YNH	10060	0.98	0.74	0.746666667	150
YNH04	YNH	100100	0.987	0.967	0.98	150
YNH04	YNH	Unprocessed	0.987	0.967	0.98	150
YNH05	YNH	4040	0.587	0.473	0.806666667	150
YNH05	YNH	6040	0.733	0.667	0.913333333	150
YNH05	YNH	6060	0.767	0.74	0.973333333	150
YNH05	YNH	10040	0.853	0.82	0.966666667	150
YNH05	YNH	10060	0.88	0.867	0.986666667	150
YNH05	YNH	100100	1	0.993	0.993333333	150
YNH05	YNH	Unprocessed	1	1	1	150
YNH06	YNH	4040	0.587	0.527	0.873333333	150
YNH06	YNH	6040	0.72	0.693	0.96	150
YNH06	YNH	6060	0.833	0.773	0.926666667	150
YNH06	YNH	10040	0.86	0.773	0.88	150
YNH06	YNH	10060	0.913	0.787	0.873333333	150
YNH06	YNH	100100	0.993	0.96	0.966666667	150
YNH06	YNH	Unprocessed	1	1	1	150
YNH07	YNH	4040	0.52	0.173	0.406666667	150
YNH07	YNH	6040	0.687	0.393	0.546666667	150
YNH07	YNH	6060	0.74	0.48	0.64	150
YNH07	YNH	10040	0.9	0.573	0.613333333	150
YNH07	YNH	10060	0.973	0.747	0.766666667	150
YNH07	YNH	100100	0.993	0.913	0.92	150
YNH07	YNH	Unprocessed	0.987	0.967	0.98	150
YNH08	YNH	4040	0.453	0.42	0.893333333	150
YNH08	YNH	6040	0.633	0.547	0.826666667	150
YNH08	YNH	6060	0.76	0.667	0.86	150
YNH08	YNH	10040	0.913	0.787	0.833333333	150
YNH08	YNH	10060	0.893	0.807	0.873333333	150
YNH08	YNH	100100	0.973	0.947	0.96	150
YNH08	YNH	Unprocessed	0.98	0.973	0.993333333	150
YNH09	YNH	4040	0.64	0.567	0.873333333	150
YNH09	YNH	6040	0.773	0.7	0.893333333	150
YNH09	YNH	6060	0.867	0.813	0.946666667	150
YNH09	YNH	10040	0.92	0.807	0.866666667	150
YNH09	YNH	10060	0.987	0.953	0.966666667	150
YNH09	YNH	100100	0.987	0.973	0.98	150
YNH09	YNH	Unprocessed	0.993	0.98	0.986666667	150
YNH10	YNH	4040	0.56	0.533	0.953333333	150
YNH10	YNH	6040	0.713	0.66	0.94	150
YNH10	YNH	6060	0.767	0.753	0.98	150
YNH10	YNH	10040	0.973	0.907	0.926666667	150
YNH10	YNH	10060	0.973	0.973	1	150
YNH10	YNH	100100	1	1	1	150
YNH10	YNH	Unprocessed	1	1	1	150
