# Supplementary material for: Interaural asymmetry of dynamic range: Abnormal fusion, bilateral interference, and shifts in attention
Source: Front Neurosci. 2023 Jan 9;16:1018190. doi: 10.3389/fnins.2022.1018190 (PMC9869277; doi:10.3389/fnins.2022.1018190)
Supplement: Supplementary file 2 [file Data_Sheet_1.zip › Code and Data to Replicate Analysis/Sec33_FusionTrials.csv]

ID	Group	Condition	%Ideal	%Fused	%LeftCorrect	%RightCorrect	%Interference	n
ONH01	ONH	4040	0.033	0.15	0.217	0.4	0.2	60
ONH01	ONH	6040	0.017	0.15	0.5	0.2	0.133	60
ONH01	ONH	6060	0.267	0.133	0.15	0.4	0.05	60
ONH01	ONH	10040	0.15	0.033	0.717	0.017	0.083	60
ONH01	ONH	10060	0.133	0.117	0.5	0.183	0.067	60
ONH01	ONH	100100	0.333	0.117	0.217	0.267	0.067	60
ONH01	ONH	Unprocessed	0.25	0.067	0.217	0.433	0.033	60
ONH02	ONH	4040	0.017	0.15	0.267	0.383	0.183	60
ONH02	ONH	6040	0.133	0.183	0.35	0.217	0.117	60
ONH02	ONH	6060	0.183	0.117	0.283	0.367	0.05	60
ONH02	ONH	10040	0.1	0.05	0.833	0	0.017	60
ONH02	ONH	10060	0.433	0.05	0.4	0.1	0.017	60
ONH02	ONH	100100	0.717	0.017	0.083	0.183	0	60
ONH02	ONH	Unprocessed	0.85	0	0.05	0.1	0	60
ONH03	ONH	4040	0	0.217	0.35	0.267	0.167	60
ONH03	ONH	6040	0	0.317	0.433	0.167	0.083	60
ONH03	ONH	6060	0.017	0.183	0.217	0.433	0.15	60
ONH03	ONH	10040	0.017	0.2	0.617	0.083	0.083	60
ONH03	ONH	10060	0.033	0.167	0.467	0.217	0.117	60
ONH03	ONH	100100	0	0.183	0.233	0.45	0.133	60
ONH03	ONH	Unprocessed	0	0.183	0.35	0.45	0.017	60
ONH04	ONH	4040	0.017	0.033	0.267	0.367	0.317	60
ONH04	ONH	6040	0.083	0.217	0.317	0.25	0.133	60
ONH04	ONH	6060	0	0.433	0.283	0.183	0.1	60
ONH04	ONH	10040	0.083	0.15	0.7	0	0.067	60
ONH04	ONH	10060	0.017	0.217	0.667	0.067	0.033	60
ONH04	ONH	100100	0.083	0.267	0.25	0.333	0.067	60
ONH04	ONH	Unprocessed	0.05	0.483	0.2	0.233	0.033	60
ONH05	ONH	4040	0.033	0.067	0.4	0.283	0.217	60
ONH05	ONH	6040	0.083	0.017	0.45	0.267	0.183	60
ONH05	ONH	6060	0.25	0.133	0.183	0.4	0.033	60
ONH05	ONH	10040	0.05	0.033	0.767	0.05	0.1	60
ONH05	ONH	10060	0.233	0.017	0.55	0.133	0.067	60
ONH05	ONH	100100	0.65	0.017	0.2	0.133	0	60
ONH05	ONH	Unprocessed	0.55	0	0.117	0.333	0	60
ONH06	ONH	4040	0.067	0.117	0.367	0.267	0.183	60
ONH06	ONH	4060	0.1	0.233	0.233	0.333	0.1	60
ONH06	ONH	6060	0.117	0.167	0.317	0.233	0.167	60
ONH06	ONH	40100	0.2	0.017	0.033	0.733	0.017	60
ONH06	ONH	60100	0.383	0.033	0.033	0.55	0	60
ONH06	ONH	100100	0.633	0.017	0.15	0.183	0.017	60
ONH06	ONH	Unprocessed	0.533	0.017	0.133	0.3	0.017	60
ONH07	ONH	4040	0.067	0.2	0.15	0.317	0.267	60
ONH07	ONH	4060	0.1	0.117	0.083	0.6	0.1	60
ONH07	ONH	6060	0.283	0.1	0.2	0.35	0.067	60
ONH07	ONH	40100	0.117	0.017	0.017	0.85	0	60
ONH07	ONH	60100	0.383	0	0.05	0.567	0	60
ONH07	ONH	100100	0.55	0.017	0.133	0.283	0.017	60
ONH07	ONH	Unprocessed	0.467	0.05	0.1	0.383	0	60
ONH08	ONH	4040	0.017	0.267	0.3	0.283	0.133	60
ONH08	ONH	4060	0.017	0.267	0.083	0.533	0.1	60
ONH08	ONH	6060	0.15	0.3	0.367	0.167	0.017	60
ONH08	ONH	40100	0.1	0	0	0.9	0	60
ONH08	ONH	60100	0.4	0.017	0	0.567	0.017	60
ONH08	ONH	100100	0.8	0.017	0.067	0.117	0	60
ONH08	ONH	Unprocessed	0.55	0.017	0	0.433	0	60
ONH09	ONH	4040	0.083	0	0.3	0.3	0.317	60
ONH09	ONH	4060	0.067	0	0.15	0.617	0.167	60
ONH09	ONH	6060	0.05	0.017	0.283	0.517	0.133	60
ONH09	ONH	40100	0.167	0	0.017	0.783	0.033	60
ONH09	ONH	60100	0.117	0	0.083	0.783	0.017	60
ONH09	ONH	100100	0.183	0	0.25	0.567	0	60
ONH09	ONH	Unprocessed	0.117	0.033	0.183	0.6	0.067	60
ONH10	ONH	4040	0.053	0.035	0.246	0.246	0.421	57
ONH10	ONH	4060	0	0.127	0.145	0.582	0.145	55
ONH10	ONH	6060	0.088	0.228	0.105	0.544	0.035	57
ONH10	ONH	40100	0.017	0.086	0.017	0.862	0.017	58
ONH10	ONH	60100	0.069	0.103	0.052	0.741	0.034	58
ONH10	ONH	100100	0.259	0.074	0.167	0.481	0.019	54
ONH10	ONH	Unprocessed	0.298	0.14	0.14	0.421	0	57
YNH01	YNH	4040	0.117	0.05	0.383	0.4	0.05	60
YNH01	YNH	6040	0.1	0.15	0.467	0.25	0.033	60
YNH01	YNH	6060	0.15	0.433	0.183	0.217	0.017	60
YNH01	YNH	10040	0.1	0.15	0.7	0.017	0.033	60
YNH01	YNH	10060	0.183	0.233	0.567	0.017	0	60
YNH01	YNH	100100	0.45	0.05	0.283	0.2	0.017	60
YNH01	YNH	Unprocessed	0.583	0.033	0.083	0.3	0	60
YNH02	YNH	4040	0.017	0.05	0.2	0.35	0.383	60
YNH02	YNH	6040	0	0.183	0.4	0.2	0.217	60
YNH02	YNH	6060	0.083	0.3	0.183	0.383	0.05	60
YNH02	YNH	10040	0.117	0.167	0.7	0.017	0	60
YNH02	YNH	10060	0.267	0.1	0.55	0.067	0.017	60
YNH02	YNH	100100	0.8	0	0.017	0.183	0	60
YNH02	YNH	Unprocessed	0.783	0	0.017	0.2	0	60
YNH03	YNH	4040	0.05	0	0.383	0.45	0.117	60
YNH03	YNH	6040	0.033	0.083	0.417	0.4	0.067	60
YNH03	YNH	6060	0.1	0.083	0.283	0.4	0.133	60
YNH03	YNH	10040	0.083	0.117	0.683	0.1	0.017	60
YNH03	YNH	10060	0.15	0.15	0.617	0.067	0.017	60
YNH03	YNH	100100	0.567	0.033	0.133	0.267	0	60
YNH03	YNH	Unprocessed	0.633	0.017	0.05	0.3	0	60
YNH05	YNH	4040	0	0.033	0.417	0.517	0.033	60
YNH05	YNH	6040	0.05	0.133	0.517	0.283	0.017	60
YNH05	YNH	6060	0.05	0.183	0.367	0.4	0	60
YNH05	YNH	10040	0.017	0.033	0.95	0	0	60
YNH05	YNH	10060	0.167	0.15	0.5	0.15	0.033	60
YNH05	YNH	100100	0.333	0.083	0.133	0.45	0	60
YNH05	YNH	Unprocessed	0.433	0.017	0.15	0.4	0	60
YNH06	YNH	4040	0.033	0.05	0.4	0.45	0.067	60
YNH06	YNH	6040	0.05	0.2	0.6	0.117	0.033	60
YNH06	YNH	6060	0.183	0.2	0.217	0.317	0.083	60
YNH06	YNH	10040	0.1	0.067	0.8	0	0.033	60
YNH06	YNH	10060	0.283	0.033	0.583	0.083	0.017	60
YNH06	YNH	100100	0.433	0.017	0.2	0.333	0.017	60
YNH06	YNH	Unprocessed	0.633	0.05	0.05	0.267	0	60
YNH04	YNH	4040	0.1	0.067	0.383	0.267	0.183	60
YNH04	YNH	4060	0.083	0.133	0.133	0.517	0.133	60
YNH04	YNH	6060	0.1	0.167	0.267	0.233	0.233	60
YNH04	YNH	40100	0.167	0.033	0.017	0.783	0	60
YNH04	YNH	60100	0.2	0.017	0.05	0.667	0.067	60
YNH04	YNH	100100	0.4	0.05	0.15	0.333	0.067	60
YNH04	YNH	Unprocessed	0.583	0	0.183	0.233	0	60
YNH07	YNH	4040	0.033	0.1	0.317	0.3	0.25	60
YNH07	YNH	4060	0.083	0.067	0.2	0.383	0.267	60
YNH07	YNH	6060	0.167	0.2	0.217	0.233	0.183	60
YNH07	YNH	40100	0.15	0.017	0	0.817	0.017	60
YNH07	YNH	60100	0.183	0.033	0.1	0.667	0.017	60
YNH07	YNH	100100	0.533	0	0.133	0.267	0.067	60
YNH08	YNH	Unprocessed	0.75	0	0.133	0.117	0	60
YNH08	YNH	4040	0.067	0.033	0.35	0.3	0.25	60
YNH08	YNH	4060	0.017	0.217	0.217	0.45	0.1	60
YNH08	YNH	6060	0.083	0.267	0.267	0.25	0.133	60
YNH08	YNH	40100	0.033	0	0.017	0.917	0.033	60
YNH08	YNH	60100	0.217	0.05	0.05	0.633	0.05	60
YNH08	YNH	100100	0.55	0.033	0.117	0.267	0.033	60
YNH08	YNH	Unprocessed	0.633	0	0.083	0.283	0	60
YNH09	YNH	4040	0.083	0.05	0.333	0.233	0.3	60
YNH09	YNH	4060	0.1	0.033	0.133	0.633	0.1	60
YNH09	YNH	6060	0.1	0.117	0.3	0.4	0.083	60
YNH09	YNH	40100	0.133	0	0.05	0.817	0	60
YNH09	YNH	60100	0.2	0.017	0.067	0.717	0	60
YNH09	YNH	100100	0.633	0	0.217	0.133	0.017	60
YNH09	YNH	Unprocessed	0.817	0	0.067	0.117	0	60
YNH10	YNH	4040	0.017	0.15	0.3	0.5	0.033	60
YNH10	YNH	4060	0.033	0.35	0.05	0.55	0.017	60
YNH10	YNH	6060	0.067	0.267	0.2	0.433	0.033	60
YNH10	YNH	40100	0.033	0.017	0	0.95	0	60
YNH10	YNH	60100	0.083	0.067	0.017	0.817	0.017	60
YNH10	YNH	100100	0.383	0.033	0.1	0.45	0.033	60
YNH10	YNH	Unprocessed	0.333	0.033	0.1	0.517	0.017	60
